# Supplementary material for: Short-term effects of thinning on the development and communities of understory vegetation of Chinese fir plantations in Southeastern China
Source: PeerJ. 2020 Feb 11;8:e8536. doi: 10.7717/peerj.8536 (PMC7020821; doi:10.7717/peerj.8536)
Supplement: Supplemental Information 2 [file peerj-08-8536-s003.zip]

Archive with 4 entries (4 files):
- code.R
- env.csv
- group.txt
- spe.csv
