# Supplementary material for: Short-term effects of thinning on the development and communities of understory vegetation of Chinese fir plantations in Southeastern China
Source: PeerJ. 2020 Feb 11;8:e8536. doi: 10.7717/peerj.8536 (PMC7020821; doi:10.7717/peerj.8536)
Supplement: Supplemental Information 2 [file peerj-08-8536-s003.zip › code.R]

##Indicator species analysis (ISA):
library(labdsv)
spe=read.csv("spe.csv", header=TRUE, row.names=1)
group=c(rep(1,3), rep(2,3), rep(3,3), rep(4,3))
result=indval (spe, group, numitr = 1000)
summary(result)

##Principal coordinate analysis (PCoA):
spe=read.csv("spe.csv",header=T)
spe.bray <- vegdist(spe,distance="bray")
spe.b.pcoa <- cmdscale(spe.bray, k=(nrow(spe)-1), eig=TRUE)
spe.b.pcoa$eig
(eig2 <- eigenvals(spe.b.pcoa))
eig2[1:13] /sum(eig2[1:13])   
cumsum(eig2[1:13] / sum(eig2[1:13]))

par(mfrow=c(1,1))
ordiplot(scores(spe.b.pcoa)[,c(1,2)], type="t", main="PCoA分析") 
points(scores(spe.b.pcoa)[,1],scores(spe.b.pcoa)[,2]+0.001, pch=c(rep(16,3),rep(17,3),rep(1,3),rep(2,3)))
abline(h=0, lty=3)
abline(v=0, lty=3)

##Per-mutational multivariate analysis of variance (PerMANOVA):
group2=read.table("group.txt",header=T)
ad=adonis(spe~site, group2, permutations = 999, distance = 'bray')
ad

pairwise.adonis <-function(x,factors, sim.method, p.adjust.m)
{
  library(vegan)
  co = as.matrix(combn(unique(factors),2))
  pairs = c()
  F.Model =c()
  R2 = c()
  p.value = c()
  
  for(elem in 1:ncol(co)){
    ad = adonis(x[factors %in%c(as.character(co[1,elem]),as.character(co[2,elem])),] ~
                  factors[factors %in%c(as.character(co[1,elem]),as.character(co[2,elem]))] , method =sim.method);
    pairs =c(pairs,paste(co[1,elem],'vs',co[2,elem]));
    F.Model =c(F.Model,ad$aov.tab[1,4]);
    R2 = c(R2,ad$aov.tab[1,5]);
    p.value = c(p.value,ad$aov.tab[1,6])}
  
  p.adjusted =p.adjust(p.value,method=p.adjust.m)
  pairw.res = data.frame(pairs,F.Model,R2,p.value,p.adjusted)
  return(pairw.res)
}

pairwise.adonis(spe, group2$site, sim.method="bray", p.adjust.m= "bonferroni")

##Canonical correspondence analysis (CCA):
#Mantel test
library(vegan)
spe=read.table("clipboard",header=T)
env=read.table("clipboard",header=T)
env.s=scale(env)
env.dm<-vegdist(env.s[,1],method = "euclidean")  
spe.dm<-vegdist(spe,method="bray")  
mant.env<-mantel(spe.dm,env.dm)
mant.env

#CCA
spe.hel <- decostand(spe, "hellinger")
spe.cca <- cca(spe.hel~., env2)
spe.cca
summary(spe.cca)

plot(spe.cca,display=c("si","bp"), choices=c(1,2))
spe.si <- scores(spe.cca, display="si")
points(spe.si[,1],spe.si[,2]+0.03, pch=c(rep(16,3),rep(17,3),rep(1,3),rep(2,3)),cex=0.8)
