# Supplementary material for: Short-term effects of thinning on the development and communities of understory vegetation of Chinese fir plantations in Southeastern China
Source: PeerJ. 2020 Feb 11;8:e8536. doi: 10.7717/peerj.8536 (PMC7020821; doi:10.7717/peerj.8536)
Supplement: Supplemental Information 2 [file peerj-08-8536-s003.zip › env.csv]

	TD	Aspect	Slope	Position	SMC	pH	SOILCN	SOILA	TP	AK	SOILM	MBC	MBN
CK1	2900	0.404595543	32	3	27.96415326	4.46	13.03881794	64.8663078	0.322883333	51.06666667	69.967545	168	37
CK2	2933	0.413175952	31	2	38.20657709	4.161666667	17.01677398	102.6175503	0.33185	58.93333333	129.84713	54.2	35.2
CK3	3067	0.473832062	34	1	22.3612841	4.578333333	14.1351647	88.17853392	0.290316667	64.26666667	128.656845	141	51.8
LIT1	2467	0.465121804	35	3	31.93040414	4.491666667	25.39933841	107.350681	0.28645	46.73333333	86.94973	141	37
LIT2	2500	0.140330133	32	2	37.66792844	4.225	22.9932421	116.3972933	0.354616667	49.7	145.839375	64.5	29.6
LIT3	2375	0.569586589	31	1	21.49231019	4.4	26.41660783	147.277795	0.321116667	58	196.844855	293	31.5
MIT1	1933	0.543577911	30	3	32.92771801	4.383333333	24.47598366	112.1815499	0.277983333	41.13333333	78.46453	167	51.8
MIT2	2033	0.50000004	33	2	39.9970371	4.248333333	22.92374596	111.6335045	0.308066667	53.26666667	111.757155	222	16.7
MIT3	2125	0.534878276	33	1	21.78298931	4.383333333	15.76395777	94.91467314	0.328566667	49.2	151.88508	276	38.9
HIT1	1500	0.534878276	31	3	32.4106426	4.496666667	39.08545926	138.3134691	0.3694	67.26666667	93.21935	107	55.6
HIT2	1667	0.473832062	39	2	47.923914	4.25	24.48353785	127.3716914	0.356983333	76.66666667	147.00609	243	180
HIT3	1633	0.345491544	31	1	22.24915501	4.531666667	20.77008435	88.00795187	0.3221	67.4	174.264795	99.1	51.8
