# Supplementary material for: Short-term effects of thinning on the development and communities of understory vegetation of Chinese fir plantations in Southeastern China
Source: PeerJ. 2020 Feb 11;8:e8536. doi: 10.7717/peerj.8536 (PMC7020821; doi:10.7717/peerj.8536)
Supplement: Supplemental Information 2 [file peerj-08-8536-s003.zip › group.txt]

names	site
CK1	CK
CK2	CK
CK3	CK
LIT1	LIT
LIT2	LIT
LIT3	LIT
MIT1	MIT
MIT2	MIT
MIT3	MIT
HIT1	HIT
HIT2	HIT
HIT3	HIT
