# Supplementary material for: Short-term effects of thinning on the development and communities of understory vegetation of Chinese fir plantations in Southeastern China
Source: PeerJ. 2020 Feb 11;8:e8536. doi: 10.7717/peerj.8536 (PMC7020821; doi:10.7717/peerj.8536)
Supplement: Supplemental Information 2 [file peerj-08-8536-s003.zip › spe.csv]

	Meliosma rigida	Ribes fasciculatum	Aralia elata	Ficus hirta	Rubus alceifolius	Cardiospermum halicacabum	Premna microphylla	Vaccinium carlesii	Rubus lambertianus	Symplocos lancifolia	Symplocos sumuntia	Machilus grijsii	Maesa perlarius	Loropetalum chinense	Rubus rosifolius	Callicarpa giraldii	Millettia nidita	Millettia speciosa	Nandina domestica	Kadsura longipedunculata	Litsea cubeba	Rubus?corchorifolius	Sapium?discolor	Ardisia lindleyana	Glochidion puberum	Eurya nitida	Antidesma pseudomicrophyllum	Millettia dielsiana	Ilex purpurea	Mussaenda pubescens	Eurya rubiginosa var. attenuata	Pteris semipinnata	Dryopteris labordei	Allantodia virescens	Lophatherum gracile	Melastoma dodecandrum	Cyrtomium conforme	Angiopteris fokiensis	Woodwardia japonica	Setaria viridis	Lygodium japonicum	Dryopteris fuscipes	Dryopteris erythrosora	Microlepia hancei	Paederia scandens	Allantodia metteniana	Parathelypteris glanduligera	Selaginella tamariscina	Acystopteris japonica
CK1	1	0	0	5	0	0	0	3	0	0	0	0	0	0	0	3	0	2	0	0	0	0	0	0	0	0	0	0	0	0	0	3	0	0	11	0	10	0	9	0	0	0	0	8	0	19	0	0	7
CK2	0	0	0	7	0	0	0	0	0	1	6	0	0	0	0	3	0	0	0	0	0	0	0	2	0	0	0	0	0	0	0	0	0	0	9	0	0	0	16	0	0	6	0	12	0	30	0	0	7
CK3	0	0	0	15	0	0	0	0	0	0	1	0	8	0	0	8	0	0	0	0	0	0	0	0	0	0	0	0	0	1	0	0	0	0	0	0	0	0	11	0	2	0	0	19	0	29	0	0	1
LIT1	0	0	0	2	0	0	1	0	0	0	0	0	0	0	0	6	0	0	0	2	0	0	0	1	0	0	0	0	0	1	0	2	0	5	0	0	8	0	15	0	0	0	0	5	0	18	0	0	11
LIT2	0	0	0	7	0	0	0	1	0	0	0	2	7	0	0	22	0	0	0	0	0	0	0	10	0	0	1	0	0	0	0	6	7	8	16	0	6	0	6	0	2	7	0	22	0	15	0	0	8
LIT3	0	0	0	2	0	0	1	0	0	0	6	2	16	0	0	46	0	0	0	0	0	0	0	3	0	0	0	0	0	34	0	1	0	0	11	0	4	3	14	0	5	0	0	19	0	87	5	0	10
MIT1	3	0	0	3	0	3	2	0	2	0	0	0	0	0	0	17	3	1	0	0	0	0	0	0	0	0	0	0	0	1	0	3	0	5	0	0	6	0	11	0	4	0	0	5	0	17	2	0	13
MIT2	0	1	0	11	1	0	17	0	0	6	0	0	5	5	0	51	0	3	0	0	0	0	1	14	0	0	0	0	0	13	0	4	0	7	0	1	2	0	6	0	3	0	0	33	0	31	0	0	38
MIT3	0	0	0	18	0	0	1	0	0	0	0	2	4	0	0	25	0	0	10	0	0	0	0	9	0	4	0	1	0	0	0	1	0	2	0	0	0	3	8	0	0	8	2	5	0	36	0	0	7
HIT1	0	0	0	13	0	16	1	0	3	0	0	0	10	7	5	76	0	2	0	0	0	13	0	0	1	0	0	0	0	7	6	4	0	0	43	0	9	0	15	1	8	5	0	5	0	15	10	0	15
HIT2	0	1	0	14	0	1	0	0	1	1	0	0	4	0	0	44	0	0	0	0	2	0	0	6	0	0	0	9	5	40	0	1	0	8	3	0	0	0	17	5	3	8	0	40	0	44	5	0	64
HIT3	0	0	2	10	0	0	0	0	0	2	2	2	48	0	0	69	0	0	7	0	1	0	0	14	0	0	0	4	1	8	0	22	0	0	43	0	6	0	28	10	11	23	0	39	3	55	18	7	47
[truncated: 11 more columns]
